# Supplementary material for: Response of Laying Hens to Repletion and Depletion in Dietary Balanced Protein
Source: Animals (Basel). 2022 Sep 26;12(19):2567. doi: 10.3390/ani12192567 (PMC9559677; doi:10.3390/ani12192567)
Supplement: Supplementary file 1 [file animals-12-02567-s001.zip]

Archive with 1 entries (1 files):
- animals-1846888-supplementary.pdf
